# Supplementary material for: Integration of cytopathology with molecular tests to improve the lab diagnosis for TBLN suspected patients
Source: PLoS One. 2022 Mar 31;17(3):e0265499. doi: 10.1371/journal.pone.0265499 (PMC8970391; doi:10.1371/journal.pone.0265499)
Supplement: S1 Dataset — (XLSX) [file pone.0265499.s005.xlsx]

## Sheet: Log
S.N	ZN	AO	GeneXpert	RIF resistance	RT PCR	Culture	cytopathology	living area	Occupation	Marital status	Site of FNA	History of antiTB drug	Cytomophological pattern	Age group	Combined tests
1	0	0	0	0	1	0	2	0	1	1	1	0	4	3	1
2	0	1	1	0	1	1	1	1	1	1	1	0	0	2	1
3	0	0	0	0	1	0	1	1	1	2	1	0	1	3	1
4	1	1	1	0	1	1	1	0	4	2	2	0	0	2	1
5	0	0	0	0	0	0	0	0	6	4	1	0	4	1	0
6	0	1	1	0	1	1	1	0	1	1	3	0	0	2	1
7	0	0	0	0	0	0	1	1	6	2	1	0	2	1	1
8	1	1	1	0	1	1	1	1	4	1	1	0	0	2	1
9	0	0	0	0	0	0	0	1	6	4	1	0	4	1	0
10	0	0	1	0	1	0	2	1	5	2	1	0	4	1	1
11	0	0	0	0	0	0	0	1	4	1	1	0	4	4	0
12	0	0	1	0	1	0	1	1	5	2	1	0	1	4	1
13	0	0	0	0	0	0	0	1	3	2	2	0	4	1	0
14	0	0	0	0	0	0	0	1	3	2	1	1	4	1	0
15	0	0	0	0	1	0	2	1	4	1	1	0	4	3	1
16	0	0	0	0	1	0	1	1	2	2	1	0	2	3	1
17	0	0	0	0	0	0	0	0	4	2	1	0	4	2	0
18	0	0	0	0	0	0	0	1	4	1	2	0	4	2	0
19	0	1	1	0	1	1	1	0	4	1	1	0	0	2	1
20	0	1	1	0	1	1	1	1	5	2	4	0	0	2	1
21	0	0	1	0	1	1	1	1	4	1	2	0	1	2	1
22	0	0	0	0	0	0	0	1	3	2	1	1	4	1	0
23	0	0	0	0	1	0	1	1	4	1	2	0	2	3	1
24	0	0	0	0	1	0	0	1	4	1	4	0	4	2	1
25	0	0	0	0	0	0	0	1	1	2	1	0	4	1	0
26	0	0	1	0	1	1	1	1	3	2	1	0	0	1	1
27	0	0	0	0	0	0	0	1	3	1	1	0	4	2	0
28	1	1	1	0	1	1	1	1	1	3	1	0	0	2	1
29	0	1	1	0	1	1	1	0	4	1	1	0	0	3	1
30	0	0	0	0	0	0	0	0	1	1	1	0	4	3	0
31	0	0	0	0	0	0	0	1	3	2	1	0	4	1	0
32	0	0	1	0	1	1	1	0	5	1	4	0	1	4	1
33	0	0	1	0	1	1	1	0	1	1	1	0	1	2	1
34	0	0	0	0	0	0	0	0	3	2	1	1	4	2	0
35	0	0	1	0	1	0	0	0	4	1	1	0	4	3	1
36	0	0	0	0	0	0	0	1	4	1	1	0	4	4	0
37	0	0	1	0	1	0	1	1	4	1	1	0	2	3	1
38	0	0	1	0	1	0	1	1	3	1	1	0	1	2	1
39	0	1	1	0	1	1	1	1	1	2	1	0	0	2	1
40	0	0	0	0	0	0	0	1	3	2	1	0	4	2	0
41	1	1	1	0	1	1	0	1	1	4	1	0	4	2	1
42	0	0	1	0	1	1	1	0	1	1	1	0	1	2	1
43	0	0	0	0	0	0	0	1	5	2	1	0	4	2	0
44	0	0	0	0	1	0	0	0	5	2	1	0	4	3	1
45	0	0	1	0	1	0	1	0	1	1	1	0	3	2	1
46	0	0	0	0	0	0	0	1	4	1	1	0	4	3	0
47	0	1	1	0	1	1	1	1	5	2	1	0	0	2	1
48	1	1	1	0	1	1	1	0	3	2	1	1	0	1	1
49	0	0	0	0	1	0	1	1	1	1	1	0	2	2	1
50	0	0	0	0	1	1	1	0	4	1	1	0	3	2	1
51	0	0	0	0	0	0	0	1	3	2	1	1	4	1	0
52	0	1	1	0	1	1	1	1	4	1	1	0	0	2	1
53	1	1	1	0	1	1	1	1	3	2	1	0	0	1	1
54	1	1	1	0	1	1	1	0	3	2	1	0	0	2	1
55	0	0	0	0	0	0	0	1	5	1	1	1	4	2	0
56	0	0	0	0	0	0	0	1	3	2	1	0	4	2	0
57	0	1	0	0	1	1	1	1	3	2	2	0	1	1	1
58	0	0	0	0	0	0	0	1	4	1	1	0	4	2	0
59	0	0	0	0	1	0	1	1	5	1	1	0	2	4	1
60	0	1	1	0	0	1	1	1	6	2	1	0	1	1	1
61	0	1	1	0	1	1	1	1	1	2	1	0	0	2	1
62	0	0	0	0	0	0	0	1	4	1	1	0	4	2	0
63	0	0	0	0	1	1	1	1	6	4	1	0	3	2	1
64	0	0	1	0	1	0	1	1	1	2	1	0	2	1	1
65	0	0	0	0	0	0	0	1	6	1	2	0	4	3	0
66	1	1	1	0	1	1	1	1	4	2	1	0	0	2	1
67	0	0	1	0	1	0	0	0	6	2	4	0	4	1	1
68	0	0	0	0	0	0	0	0	5	2	2	0	4	1	0
69	0	1	1	0	1	1	1	1	4	1	1	0	1	2	1
70	0	0	0	0	1	0	1	0	5	2	2	0	3	2	1
71	0	0	0	0	0	0	0	0	3	2	4	0	4	3	0
72	0	1	1	0	1	1	1	0	3	1	1	0	0	3	1
73	1	1	1	0	1	1	1	0	4	1	1	0	0	1	1
74	0	0	0	0	0	0	0	1	2	2	1	0	4	4	0
75	0	0	0	0	1	0	0	1	4	1	1	0	4	2	1
76	1	1	1	0	1	1	1	1	4	2	1	0	0	2	1
77	0	0	1	0	1	0	0	1	4	1	1	0	4	3	1
78	0	1	1	0	1	1	1	1	5	1	1	0	1	4	1
79	0	0	0	0	0	0	0	1	4	2	4	0	4	3	0
80	0	0	0	0	0	0	0	0	3	2	1	0	4	2	0
81	1	1	1	0	1	1	1	1	4	1	1	0	2	2	1
82	0	0	0	0	1	0	0	0	4	3	1	0	4	2	1
83	0	0	0	0	0	0	0	0	1	1	1	0	4	2	0
84	0	0	1	0	1	0	1	1	3	1	1	0	3	2	1
85	0	1	1	0	1	1	1	1	3	2	1	0	2	2	1
86	0	0	0	0	1	0	1	0	1	1	1	0	1	3	1
87	0	0	0	0	0	0	0	1	4	1	1	0	4	2	0
88	0	0	1	0	1	1	1	0	1	2	1	0	0	3	1
89	1	1	1	0	1	1	1	1	3	1	1	0	0	2	1
90	0	0	0	0	0	0	0	1	5	1	1	0	4	1	0
91	0	0	0	0	1	0	1	1	1	1	1	0	2	2	1
92	0	0	0	0	0	0	0	0	3	1	1	0	4	2	0
93	0	0	0	0	0	0	1	1	4	2	1	0	3	1	1
94	0	0	0	0	0	0	0	1	4	2	1	0	4	2	0
95	0	0	0	0	0	0	0	1	4	4	1	0	4	1	0
96	0	0	1	0	1	1	1	1	3	1	1	0	0	2	1

## Sheet: Sheet3
					1	Positive										Cytomorphological pattern
					0	Negative										0	epitheloid granuloma with necrosis
					2	inconclusive										1	necrosis with poly mophonuclear leukocyte
																2	epitheloid granuloma without necrosis
					1	MTD drug resistance detected										3	caseous necrosis only
					0	Not detected										4	Not consistent with TBLN
					1	Male
					0	Female
											1	Cervical
											2	Axillary
											3	Axillary & cervical
											4	Inguinal
											0	No
											1	Yes

## Sheet: Sheet2
S.N	Site of FNA	History of antiTB drug	cytopathology	Cytomophological pattern	Culture	ZN	AO	GeneXpert	RIF resistance	RT PCR	Age group	FNAc+RT PCR+GeneXpert	RT PCR+GeneXpert	GeneXpert+FNAC	RT PCR+FNAC
1	Cervical	No	Inconclusive	Not consistent with TBLN	Negative	Negative	Negative	Negative	Not detected	Negative	41-60	Negative	Negative	Negative	Negative
2	Cervical	No	Positive	Epitheloid granuloma with necrosis	Positive	Negative	Positive	Positive	Not detected	Positive	21-40	Positive	Positive	Positive	Positive
3	Cervical	No	Positive	Necrosis with polymorphonuclear leukocyte	Negative	Positive	Positive	Negative	Not detected	Positive	41-60	Positive	Positive	Positive	Positive
4	Axillary	No	Positive	Epitheloid granuloma with necrosis	Positive	Positive	Positive	Positive	Not detected	Positive	21-40	Positive	Positive	Positive	Positive
5	Cervical	No	Negative	Not consistent with TBLN	Negative	Negative	Negative	Negative	Not detected	Negative	1-20	Negative	Negative	Negative	Negative
6	Axilary & cervical	No	Positive	Epitheloid granuloma with necrosis	Positive	Negative	Positive	Positive	Not detected	Positive	21-40	Positive	Positive	Positive	Positive
7	Cervical	No	Positive	Epitheloid granuloma without necrosis	Negative	Negative	Negative	Negative	Not detected	Negative	1-20	Positive	Negative	Positive	Positive
8	Cervical	No	Positive	Epitheloid granuloma with necrosis	Positive	Positive	Positive	Positive	Not detected	Positive	21-40	Positive	Positive	Positive	Positive
9	Cervical	No	Negative	Not consistent with TBLN	Negative	Negative	Negative	Negative	Not detected	Negative	1-20	Negative	Negative	Negative	Negative
10	Cervical	No	Inconclusive	Not consistent with TBLN	Negative	Negative	Negative	Positive	Not detected	Positive	1-20	Positive	Positive	Positive	Positive
11	Cervical	No	Negative	Not consistent with TBLN	Negative	Negative	Negative	Negative	Not detected	Negative	>60	Negative	Negative	Negative	Negative
12	Cervical	No	Positive	Necrosis with polymorphonuclear leukocyte	Negative	Negative	Negative	Positive	Not detected	Positive	>60	Positive	Positive	Positive	Positive
13	Axillary	No	Negative	Not consistent with TBLN	Negative	Negative	Negative	Negative	Not detected	Negative	1-20	Negative	Negative	Negative	Negative
14	Cervical	Yes	Negative	Not consistent with TBLN	Negative	Negative	Negative	Negative	Not detected	Negative	1-20	Negative	Negative	Negative	Negative
15	Cervical	No	Inconclusive	Not consistent with TBLN	Negative	Negative	Negative	Negative	Not detected	Negative	41-60	Positive	Negative	Negative	Negative
16	Cervical	No	Positive	Epitheloid granuloma without necrosis	Negative	Negative	Negative	Negative	Not detected	Negative	41-60	Positive	Negative	Positive	Positive
17	Cervical	No	Negative	Not consistent with TBLN	Negative	Negative	Negative	Negative	Not detected	Negative	21-40	Negative	Negative	Negative	Negative
18	Axillary	No	Negative	Not consistent with TBLN	Negative	Negative	Negative	Negative	Not detected	Negative	21-40	Negative	Negative	Negative	Negative
19	Cervical	No	Positive	Epitheloid granuloma with necrosis	Positive	Negative	Positive	Positive	Not detected	Positive	21-40	Positive	Positive	Positive	Positive
20	Inguinal	No	Positive	Epitheloid granuloma with necrosis	Positive	Negative	Positive	Positive	Not detected	Positive	21-40	Positive	Positive	Positive	Positive
21	Axillary	No	Positive	Necrosis with polymorphonuclear leukocyte	Positive	Negative	Negative	Positive	Not detected	Positive	21-40	Positive	Positive	Positive	Positive
22	Cervical	Yes	Negative	Not consistent with TBLN	Negative	Negative	Negative	Negative	Not detected	Negative	1-20	Negative	Negative	Negative	Negative
23	Axillary	No	Positive	Epitheloid granuloma without necrosis	Negative	Negative	Negative	Negative	Not detected	Negative	41-60	Positive	Negative	Positive	Positive
24	Inguinal	No	Negative	Not consistent with TBLN	Negative	Negative	Negative	Negative	Not detected	Negative	21-40	Positive	Negative	Negative	Negative
25	Cervical	No	Negative	Not consistent with TBLN	Negative	Negative	Negative	Negative	Not detected	Negative	1-20	Negative	Negative	Negative	Negative
26	Cervical	No	Positive	Epitheloid granuloma with necrosis	Positive	Negative	Negative	Positive	Not detected	Positive	1-20	Positive	Positive	Positive	Positive
27	Cervical	No	Negative	Not consistent with TBLN	Negative	Negative	Negative	Negative	Not detected	Negative	21-40	Negative	Negative	Negative	Negative
28	Cervical	No	Positive	Epitheloid granuloma with necrosis	Positive	Positive	Positive	Positive	Not detected	Positive	21-40	Positive	Positive	Positive	Positive
29	Cervical	No	Positive	Epitheloid granuloma with necrosis	Positive	Negative	Positive	Positive	Not detected	Positive	41-60	Positive	Positive	Positive	Positive
30	Cervical	No	Negative	Not consistent with TBLN	Negative	Negative	Negative	Negative	Not detected	Negative	41-60	Negative	Negative	Negative	Negative
31	Cervical	No	Negative	Not consistent with TBLN	Negative	Negative	Negative	Negative	Not detected	Negative	1-20	Negative	Negative	Negative	Negative
32	Inguinal	No	Positive	Necrosis with polymorphonuclear leukocyte	Positive	Negative	Negative	Positive	Not detected	Positive	>60	Positive	Positive	Positive	Positive
33	Cervical	No	Positive	Necrosis with polymorphonuclear leukocyte	Positive	Negative	Negative	Positive	Not detected	Positive	21-40	Positive	Positive	Positive	Positive
34	Cervical	Yes	Negative	Not consistent with TBLN	Negative	Negative	Negative	Negative	Not detected	Negative	21-40	Negative	Negative	Negative	Negative
35	Cervical	No	Negative	Not consistent with TBLN	Negative	Negative	Negative	Positive	Not detected	Positive	41-60	Positive	Positive	Positive	Positive
36	Cervical	No	Negative	Not consistent with TBLN	Negative	Negative	Negative	Negative	Not detected	Negative	>60	Negative	Negative	Negative	Negative
37	Cervical	No	Positive	Epitheloid granuloma without necrosis	Negative	Negative	Negative	Positive	Not detected	Positive	41-60	Positive	Positive	Positive	Positive
38	Cervical	No	Positive	Necrosis with polymorphonuclear leukocyte	Negative	Negative	Negative	Positive	Not detected	Positive	21-40	Positive	Positive	Positive	Positive
39	Cervical	No	Positive	Epitheloid granuloma with necrosis	Positive	Negative	Positive	Positive	Not detected	Positive	21-40	Positive	Positive	Positive	Positive
40	Cervical	No	Negative	Not consistent with TBLN	Negative	Negative	Negative	Negative	Not detected	Negative	21-40	Negative	Negative	Negative	Negative
41	Cervical	No	Negative	Not consistent with TBLN	Positive	Positive	Positive	Positive	Not detected	Positive	21-40	Positive	Positive	Positive	Positive
42	Cervical	No	Positive	Necrosis with polymorphonuclear leukocyte	Positive	Negative	Negative	Positive	Not detected	Positive	21-40	Positive	Positive	Positive	Positive
43	Cervical	No	Negative	Not consistent with TBLN	Negative	Negative	Negative	Negative	Not detected	Negative	21-40	Negative	Negative	Negative	Negative
44	Cervical	No	Negative	Not consistent with TBLN	Negative	Negative	Negative	Negative	Not detected	Positive	41-60	Positive	Positive	Negative	Positive
45	Cervical	No	Positive	Caseous necrosis only	Negative	Negative	Negative	Positive	Not detected	Positive	21-40	Positive	Positive	Positive	Positive
46	Cervical	No	Negative	Not consistent with TBLN	Negative	Negative	Negative	Negative	Not detected	Negative	41-60	Negative	Negative	Negative	Negative
47	Cervical	No	Positive	Epitheloid granuloma with necrosis	Positive	Negative	Positive	Positive	Not detected	Positive	21-40	Positive	Positive	Positive	Positive
48	Cervical	Yes	Positive	Epitheloid granuloma with necrosis	Positive	Positive	Positive	Positive	Not detected	Positive	1-20	Positive	Positive	Positive	Positive
49	Cervical	No	Positive	Epitheloid granuloma without necrosis	Negative	Negative	Negative	Negative	Not detected	Negative	21-40	Positive	Negative	Positive	Positive
50	Cervical	No	Positive	Caseous necrosis only	Positive	Negative	Negative	Negative	Not detected	Positive	21-40	Positive	Positive	Positive	Positive
51	Cervical	Yes	Negative	Not consistent with TBLN	Negative	Negative	Negative	Negative	Not detected	Negative	1-20	Negative	Negative	Negative	Negative
52	Cervical	No	Positive	Epitheloid granuloma with necrosis	Positive	Negative	Positive	Positive	Not detected	Positive	21-40	Positive	Positive	Positive	Positive
53	Cervical	No	Positive	Epitheloid granuloma with necrosis	Positive	Positive	Positive	Positive	Not detected	Positive	1-20	Positive	Positive	Positive	Positive
54	Cervical	No	Positive	Epitheloid granuloma with necrosis	Positive	Positive	Positive	Positive	Not detected	Positive	21-40	Positive	Positive	Positive	Positive
55	Cervical	Yes	Negative	Not consistent with TBLN	Negative	Negative	Negative	Negative	Not detected	Negative	21-40	Negative	Negative	Negative	Negative
56	Cervical	No	Negative	Not consistent with TBLN	Negative	Negative	Negative	Negative	Not detected	Negative	21-40	Negative	Negative	Negative	Negative
57	Axillary	No	Positive	Necrosis with polymorphonuclear leukocyte	Positive	Negative	Positive	Negative	Not detected	Positive	1-20	Positive	Positive	Positive	Positive
58	Cervical	No	Negative	Not consistent with TBLN	Negative	Negative	Negative	Negative	Not detected	Negative	21-40	Negative	Negative	Negative	Negative
59	Cervical	No	Positive	Epitheloid granuloma without necrosis	Negative	Negative	Negative	Negative	Not detected	Negative	>60	Positive	Negative	Positive	Positive
60	Cervical	No	Positive	Necrosis with polymorphonuclear leukocyte	Positive	Negative	Positive	Positive	Not detected	Negative	1-20	Positive	Positive	Positive	Positive
61	Cervical	No	Positive	Epitheloid granuloma with necrosis	Positive	Negative	Positive	Positive	Not detected	Positive	21-40	Positive	Positive	Positive	Positive
62	Cervical	No	Negative	Not consistent with TBLN	Negative	Negative	Negative	Negative	Not detected	Negative	21-40	Negative	Negative	Negative	Negative
63	Cervical	No	Positive	Caseous necrosis only	Positive	Negative	Negative	Negative	Not detected	Positive	21-40	Positive	Positive	Positive	Positive
64	Cervical	No	Positive	Epitheloid granuloma without necrosis	Negative	Negative	Negative	Positive	Not detected	Positive	1-20	Positive	Positive	Positive	Positive
65	Axillary	No	Negative	Not consistent with TBLN	Negative	Negative	Negative	Negative	Not detected	Negative	41-60	Negative	Negative	Negative	Negative
66	Cervical	No	Positive	Epitheloid granuloma with necrosis	Positive	Positive	Positive	Positive	Not detected	Positive	21-40	Positive	Positive	Positive	Positive
67	Inguinal	No	Negative	Not consistent with TBLN	Negative	Negative	Negative	Positive	Not detected	Positive	1-20	Positive	Positive	Positive	Positive
68	Axillary	No	Negative	Not consistent with TBLN	Negative	Negative	Negative	Negative	Not detected	Negative	1-20	Negative	Negative	Negative	Negative
69	Cervical	No	Positive	Necrosis with polymorphonuclear leukocyte	Positive	Negative	Positive	Positive	Not detected	Positive	21-40	Positive	Positive	Positive	Positive
70	Axillary	No	Positive	Caseous necrosis only	Negative	Negative	Negative	Negative	Not detected	Positive	21-40	Positive	Positive	Positive	Positive
71	Inguinal	No	Negative	Not consistent with TBLN	Negative	Negative	Negative	Negative	Not detected	Negative	41-60	Negative	Negative	Negative	Negative
72	Cervical	No	Positive	Epitheloid granuloma with necrosis	Positive	Negative	Positive	Positive	Not detected	Positive	41-60	Positive	Positive	Positive	Positive
73	Cervical	No	Positive	Epitheloid granuloma with necrosis	Positive	Positive	Positive	Positive	Not detected	Positive	1-20	Positive	Positive	Positive	Positive
74	Cervical	No	Negative	Not consistent with TBLN	Negative	Negative	Negative	Negative	Not detected	Negative	>60	Negative	Negative	Negative	Negative
75	Cervical	No	Negative	Not consistent with TBLN	Negative	Negative	Negative	Negative	Not detected	Negative	21-40	Positive	Negative	Negative	Negative
76	Cervical	No	Positive	Epitheloid granuloma with necrosis	Positive	Positive	Positive	Positive	Not detected	Positive	21-40	Positive	Positive	Positive	Positive
77	Cervical	No	Negative	Not consistent with TBLN	Negative	Negative	Negative	Positive	Not detected	Positive	41-60	Positive	Positive	Positive	Positive
78	Cervical	No	Positive	Necrosis with polymorphonuclear leukocyte	Positive	Negative	Positive	Positive	Not detected	Positive	>60	Positive	Positive	Positive	Positive
79	Inguinal	No	Negative	Not consistent with TBLN	Negative	Negative	Negative	Negative	Not detected	Negative	41-60	Negative	Negative	Negative	Negative
80	Cervical	No	Negative	Not consistent with TBLN	Negative	Negative	Negative	Negative	Not detected	Negative	21-40	Negative	Negative	Negative	Negative
81	Cervical	No	Positive	Epitheloid granuloma without necrosis	Positive	Positive	Positive	Positive	Not detected	Positive	21-40	Positive	Positive	Positive	Positive
82	Cervical	No	Negative	Not consistent with TBLN	Negative	Negative	Negative	Negative	Not detected	Positive	21-40	Positive	Positive	Negative	Positive
83	Cervical	No	Negative	Not consistent with TBLN	Negative	Negative	Negative	Negative	Not detected	Negative	21-40	Negative	Negative	Negative	Negative
84	Cervical	No	Positive	Caseous necrosis only	Negative	Negative	Negative	Positive	Not detected	Positive	21-40	Positive	Positive	Positive	Positive
85	Cervical	No	Positive	Epitheloid granuloma without necrosis	Positive	Negative	Positive	Positive	Not detected	Positive	21-40	Positive	Positive	Positive	Positive
86	Cervical	No	Positive	Necrosis with polymorphonuclear leukocyte	Negative	Negative	Negative	Negative	Not detected	Positive	41-60	Positive	Positive	Positive	Positive
87	Cervical	No	Negative	Not consistent with TBLN	Negative	Negative	Negative	Negative	Not detected	Negative	21-40	Negative	Negative	Negative	Negative
88	Cervical	No	Positive	Epitheloid granuloma with necrosis	Positive	Negative	Negative	Positive	Not detected	Positive	41-60	Positive	Positive	Positive	Positive
89	Cervical	No	Positive	Epitheloid granuloma with necrosis	Positive	Positive	Positive	Positive	Not detected	Positive	21-40	Positive	Positive	Positive	Positive
90	Cervical	No	Negative	Not consistent with TBLN	Negative	Negative	Negative	Negative	Not detected	Negative	1-20	Negative	Negative	Negative	Negative
91	Cervical	No	Positive	Epitheloid granuloma without necrosis	Negative	Negative	Negative	Negative	Not detected	Positive	21-40	Positive	Positive	Positive	Positive
92	Cervical	No	Negative	Not consistent with TBLN	Negative	Negative	Negative	Negative	Not detected	Negative	21-40	Negative	Negative	Negative	Negative
93	Cervical	No	Positive	Caseous necrosis only	Negative	Negative	Negative	Negative	Not detected	Negative	1-20	Positive	Negative	Positive	Positive
94	Cervical	No	Negative	Not consistent with TBLN	Negative	Negative	Negative	Negative	Not detected	Negative	21-40	Negative	Negative	Negative	Negative
95	Cervical	No	Negative	Not consistent with TBLN	Negative	Negative	Negative	Negative	Not detected	Negative	1-20	Negative	Negative	Negative	Negative
96	Cervical	No	Positive	Epitheloid granuloma with necrosis	Positive	Negative	Negative	Positive	Not detected	Positive	21-40	Positive	Positive	Positive	Positive
